# Supplementary material for: Tuberculosis in badgers where the bovine tuberculosis epidemic is expanding in cattle in England
Source: Sci Rep. 2021 Oct 25;11:20995. doi: 10.1038/s41598-021-00473-6 (PMC8545939; doi:10.1038/s41598-021-00473-6)
Supplement: Supplementary file 1 — Supplementary Information 1. [file 41598_2021_473_MOESM1_ESM.csv]

Date of found dead	Collected by 'farmer'	Collected by' badger/conservatio'n group	Collected by other	Badger ID	Location found	Adult	Young	Age not recorded	Old adult	Female	Male	Sex not recorded	MTC Positive badger	Spoligotype (SB)
28/09/2016			1	1	53.108821, -0.835526	1					1		0
27/09/2016			1	2	53.127560, -2.145060	1					1		0
12/09/2016			1	36	52.740905, -1.657296	1				1			0
20/09/2016		1		37	52.934184, -1.171238	1				1			0
25/07/2016			1	39	52.837523, -1.262702		1				1		0
13/09/2016			1	72	53.104621, -0.824005		1			1			0
23/09/2016			1	73	53.398832, -0.843077	1					1		0
13/09/2016			1	74	52.765773, -0.848385	1					1		1	1634
28/09/2016			1	75	53.046518, -0.776049		1				1		0
23/09/2016			1	76	52.894852, -1.010733		1				1		0
10/08/2016			1	81	52.859183, -1.227392		1				1		0
19/08/2016			1	84	52.807203, -1.099379	1					1		0
16/08/2016		1		88	52.878579,-1.132989	1					1		0
20/09/2016			1	90	53.077243, -0.803334	1					1		0
10/02/2017		1		91	52.887850, -1.078361			1				1	0
05/09/2016	1			92	53.063339, -1.018681	1				1			0
24/11/2016			1	94	52.779904, -1.173407	1				1			0
15/08/2016			1	101	53.205991, -1.779086	1				1			0
29/08/2016	1			103	53.162750, -2.252417	1				1			1	0129
26/09/2016	1			104	53.25666, -1.719722	1					1		1	0129
26/09/2016			1	109	53.051353, -1.067758	1				1			1	untypable
12/09/2016	1			113	53.168611, -1.524839	1				1			0
30/08/2016			1	118	52.788669, -1.248833	1				1			0
12/10/2016	1			124	53.236735, -2.345272	1					1		0
31/08/2016	1			127	53.205818, -2.362038	1					1		0
12/10/2016	1			128	53.144529, -2.473918	1				1			0
07/10/2016	1			129	53.325863, -2.324786	1					1		1	0129
14/09/2016	1			130	53.271506, -2.408756	1			1	1			0
24/11/2016	1			136	53.191944, -1.651944	1					1		0
19/09/2016	1			137	53.221125, -1.698286	1				1			0
23/09/2016	1			138	53.221239, -1.829986	1				1			0
03/10/2016	1			148	53.134763, -1.493058		1				1		0
03/10/2016			1	149	53.331740, -1.831421	1					1		0
19/10/2016			1	152	53.047186, -0.960775	1					1		0
22/11/2016			1	153	53.051587, -0.963204	1				1			0
04/10/2016	1			157	53.092789,-1.724157		1			1			0
25/10/2016	1			163	53.110319, -2.257039	1				1			0
04/01/2017			1	164	53.075349, -.681649	1					1		0
18/10/2016	1			167	53.149171, -2.730981		1				1		0
04/10/2016	1			172	53.095873, -1.771223	1				1			0
26/09/2016	1			177	53.131679, -1.838325	1				1			0
16/02/2017	1			190	52.983431, -1.578368	1					1		0
26/09/2016			1	196	52.857758, -1.228387	1					1		0
27/09/2016			1	197	53.075349, -.681649	1					1		0
07/02/2017			1	198	53.031827, -2.368625	1					1		1	0129
07/11/2016	1			206	53.164623, -2.387319	1				1			0
10/04/2017	1			212	53.100241, -2.6608774	1			1		1		0
07/02/2017	1			222	53.1194, -2.9070		1			1			0
20/02/2017			1	232	52.257266, -1.586616		1				1		0
30/09/2016	1			237	53.127560, -2.145060	1					1		0
09/03/2017		1		244	52.861337, -1.324387		1			1			0
03/11/2016	1			245	53.214979, -2.349031	1					1		0
30/03/2017	1			251	53.145319, -1.491753	1				1			0
03/04/2017	1			252	53.160391, -1.5034231	1					1		0
24/10/2016	1			254	53.335839, -1.735412	1					1		0
27/10/2016		1		255	53.101002, -1.311297	1					1		0
24/10/2016	1			261	53.246493, -2.233628	1				1			1	0129
20/10/2016	1			262	53.330978, -2.410975		1			1			0
06/10/2016			1	264	53.137941, -0.902229	1				1			0
12/10/2016			1	265	53.124137, -0.877672		1			1			0
18/10/2016	1			266	53.250351, -2.232229	1				1			0
24/10/2016	1			267	53.244194, -2.253194	1				1			0
06/10/2016			1	269	53.255236, -0.828433	1				1			0
19/10/2016			1	270	52.818088, -0.899955		1			1			0
22/11/2016		1		281	53.136458, -1.050279	1					1		0
01/03/2017		1		284	53.238653, -1.024644	1				1			0
15/03/2017		1		294	52.883276, -1.067298	1					1		0
02/11/2016		1		298	52.725788, -0.674999	1				1			0
10/10/2016	1			301	53.161973, -2.643244	1				1			0
18/10/2016	1			308	52.860183,� -1.112311	1					1		0
24/01/2017			1	314	52.829168, -0.908007		1				1		0
24/01/2017	1			319	52.874375, -0.874262	1				1			0
05/04/2017		1		332	52.840182, -0.861987	1				1			0
25/10/2016			1	337	53.293004, -0.823337	1			1		1		0
09/11/2016			1	338	53.075357, -0.681254	1					1		0
14/11/2016		1		341	52.9731, -1.6309	1					1		1	0129
07/11/2016		1		342	52.962524, -1.476826		1			1			0
16/03/2017		1		344	52.8542, -1.4608	1				1			0
30/10/2016	1			347	53.345764, -2.367533	1			1	1			0
03/11/2016	1			348	53.222539, -2.326831	1				1			0
01/02/2017	1			349	53.203153, -2.092003	1					1		0
29/11/2016	1			350	53.285373, -2.229695	1			1	1			1	0129
23/11/2016		1		352	52.908055, -0.948611	1				1			0
14/02/2017		1		354	52.803197, -0.926715	1					1		0
06/12/2016	1			358	53.191222, -1.0914769	1				1			0
24/10/2016	1			370	53.264795, -2.375915	1				1			0
31/01/2017	1			372	52.211148, -1.570150	1				1			0
02/03/2017	1			375	52.290518, -1.804022	1					1		0
07/02/2017		1		376	52.170606,-1.665007	1				1			0
16/02/2017		1		378	52.377366, -1.317106	1				1			1	0129
09/03/2017	1			379	52.300446, -1.575514		1				1		0
08/02/2017	1			381	53.181163, -2.644924	1					1		0
02/02/2017	1			383	53.320000, -1.662500		1			1			0
02/11/2016			1	391	52.690606, -0.632656	1			1	1			0
05/12/2016	1			392	53.232383, -2.397469	1				1			0
24/10/2016			1	394	53.230580, -2.235394	1					1		0
29/10/2016	1			395	53.221673, -2.636518	1					1		0
08/02/2017			1	399	52.809539, -1.120746	1				1			0
07/02/2017	1			403	52.158253, -1.3626197	1				1			0
16/02/2017		1		405	52.3470545, -1.3320313		1			1			1	1414
23/01/2017		1		412	52.049637,-1.719864	1			1	1			1	untypable
08/02/2017	1			414	53.219896, -2.377946	1				1			0
15/03/2017	1			417	52.2922, -1.3533	1				1			0
07/02/2017	1			418	53.190316, -2.321846	1				1			0
15/02/2017	1			421	53.282019, -2.363603	1					1		0
15/02/2017	1			422	53.172398, -2.264148		1				1		0
08/02/2017	1			424	53.201638, -2.377080	1					1		0
07/11/2016	1			425	53.083648, -2.521885	1					1		0
02/01/2017	1			426	53.183607,-2.165563	1				1			0
21/11/2016		1		427	52.219572,-1.602711		1				1		0
15/03/2017	1			429	52.259796, -1.296064	1					1		0
25/01/2017	1			431	52.3202, -1.4593	1				1			0
08/11/2016	1			432	53.198443, -2.418637	1					1		1	0129
06/02/2017	1			433	53.330940, -2.411208	1				1			0
24/02/2017	1			440	52.1185, -1.4005	1					1		0
08/02/2017	1			447	52.148529, -1.473453	1					1		0
02/03/2017	1			448	52.341787, -1.393720		1				1		0
24/02/2017	1			449	52.112658, -1.458907	1					1		0
20/02/2017			1	450	52.197602, -1.223429	1					1		0
28/02/2017		1		451	52.433261,-1.168243	1					1		0
26/01/2017	1			457	53.127750, -1.775250	1					1		0
28/11/2016	1			458	53.330278, -1.906389	1				1			0
11/01/2017			1	459	52.389278, -1.062878	1			1		1		0
04/01/2017			1	471	53.051741, -0.773440	1				1			0
16/11/2016			1	472	53.024629, -1.717989		1			1			0
02/02/2017			1	474	53.030452, -1.638072	1					1		1	0129
23/03/2017	1			476	52.955993, -1.656190	1				1			0
09/01/2017			1	478	53.079512, -0.771523	1				1			0
05/01/2017			1	479	53.070007, -0.668528		1				1		0
16/03/2017			1	480	53.063618, -0.721688	1				1			0
16/03/2017			1	481	53.401950, -0.834717	1				1			0
09/01/2017			1	482	53.088593, -0.852734	1					1		0
02/03/2017	1			485	52.1614661, -1.5262222	1					1		0
03/11/2016			1	487	52.129897, -1.281258		1				1		0
08/11/2016			1	489	52.7917880, -1.2689070		1			1			0
04/11/2016	1			490	53.063271, -2.496557	1					1		0
25/02/2017			1	496	53.280781, -3.015106		1				1		0
08/11/2016	1			502	53.204776, -2.344097	1					1		1	0129
11/03/2017			1	503	53.124591, -2.850964	1				1			0
08/02/2017			1	504	52.534381, -1.623502	1					1		0
11/04/2017	1			505	53.183639, -2.053278	1					1		0
14/11/2016			1	514	52.789024, -1.250391		1			1			0
09/03/2017	1			515	52.692304, -0.978109		1				1		0
08/12/2016			1	516	52.9653352, -0.8399740		1				1		0
08/02/2017			1	523	52.99265133, -0.90691051	1					1		0
10/03/2017	1			529	53.069738, -1.836326		1			1			0
16/03/2017			1	531	52.962432, -1.650669	1					1		0
20/02/2017		1		543	52.435725, -1.320793	1					1		0
23/11/2016			1	546	53.059403, -0.969201	1					1		0
14/12/2016	1			554	52.917778, -1.701111	1				1			0
10/03/2017			1	565	52.730812, -0.908751	1					1		0
26/01/2017			1	573	53.021280, -0.993430	1				1			0
29/11/2016			1	577	53.269117, -2.398814	1				1			0
16/01/2017			1	579	53.223809, -2.860745�	1					1		0
15/02/2017		1		580	52.898804, -1.566793	1					1		0
29/11/2016	1			581	53.260143, -2.071077		1				1		0
27/06/2017	1			597	52.8805, -0.8607	1				1			0
22/02/2017	1			598	52.941056, -0.918308	1					1		0
09/01/2017	1			600	53.212548, -1.0595792		1				1		0
03/03/2017	1			603	53.246991, -1.0962909		1				1		0
16/10/2017	1			605	52.5205, -0.8658	1				1			0
03/10/2017	1			606	52.5250, -0.8894	1				1			0
14/03/2017	1			608	52.145628, -1.0836744	1					1		0
08/03/2017	1			609	52.123882, -1.0622100	1					1		0
14/03/2017	1			610	52.148129, -1.0587778	1				1			0
07/11/2017	1			614	52.506089, -0.864100	1				1			0
01/03/2017	1			624	52.223708, -1.062408		1				1		0
02/03/2017	1			625	52.1638765, -1.1141440	1					1		0
01/03/2017	1			626	52.325735, -0.865002	1					1		0
05/07/2017	1			632	52.005029, -1.1445013		1			1			0
04/04/2017	1			633	52.113177, -1.1953252	1				1			0
01/08/2017	1			635	52.207343, -1.1614305	1				1			0
06/04/2017	1			653	52.154629, -1.0849514	1				1			0
06/04/2017	1			654	52.148060, -1.1591890	1				1			0
20/12/2016		1		655	52.347316, -1.7688216	1				1			0
06/01/2017		1		656	52.243684, -1.5445608	1			1	1			0
11/01/2017		1		657	52.313609, -1.7305675	1					1		0
08/02/2017	1			659	52.118751, -1.725823	1					1		0
12/01/2017		1		661	52.409527, -1.2529510	1					1		0
25/01/2017		1		662	52.185246, -1.5457571	1					1		1	0140
02/02/2017		1		665	52.359450,-1.5351357		1			1			0
03/02/2017		1		666	52.366353, -1.5779516			1				1	0
03/02/2017		1		667	52.495823, -1.384950	1					1		0
05/02/2017		1		668	52.142652, -1.9034886	1					1		1	0140
07/02/2017		1		670	52.144935, -1.9000411	1				1			0
08/02/2017		1		671	52.328847, -1.5604122	1					1		0
10/02/2017		1		672	52.293364, -1.7011088	1					1		0
15/02/2017		1		673	52.279396, -1.7002192		1				1		0
14/02/2017		1		674	52.342667, -1.3298088		1			1			0
16/02/2017		1		676	52.334626, -1.6602981	1			1		1		0
24/02/2017		1		677	52.476234, -1.5183243	1					1		0
24/02/2017		1		678	52.354299, -1.5501317	1					1		1	1713
24/02/2017		1		679	52.355661, -1.5702836	1					1		0
28/02/2017		1		680	52.346804 -1.4962783	1					1		0
28/02/2017		1		681	52.280449, -1.7052613	1					1		1	0272
28/02/2017		1		682	52.302216, -1.5752962	1					1		0
28/02/2017		1		683	52.295289, -1.4813036		1				1		0
02/02/2017		1		684	52.303966, -1.6807133		1				1		0
02/03/2017		1		685	52.339455, -1.7476326	1					1		0
01/03/2017		1		686	52.338610, -1.4081177	1					1		0
03/03/2017		1		687	52.231761, -1.5049374	1				1			0
03/03/2017		1		688	52.232383, -1.5043795	1				1			0
07/03/2017		1		689	52.276881, -1.6943358		1			1			0
09/03/2017		1		690	52.296241, -1.4478618	1				1			0
09/03/2017		1		691	52.339597, -1.3083199	1				1			0
20/02/2017		1		693	52.822036, -1.538891	1					1		0
05/02/2017		1		696	52.759889, -1.539542	1				1			0
15/02/2017		1		697	52.828467, -1.360347		1			1			0
16/02/2017		1		698	52.522127, -0.96119485	1					1		0
01/02/2017		1		699	52.639959, -0.96307608	1					1		0
24/02/2017		1		700	52.819199, -0.85896281		1			1			1	0129
15/12/2016		1		701	53.34434, -1.9234479	1				1			0
06/01/2017		1		702	53.370616, -1.9686545	1					1		0
10/02/2017		1		703	53.279041, -1.6779237	1					1		0
23/01/2017		1		704	53.275473, -1.8380033	1				1			0
10/02/2017		1		705	53.383662, -1.9532803	1				1			0
15/02/2017		1		706	53.343329, -1.923682		1			1			0
07/03/2017		1		707	53.307716, -1.8943841	1				1			0
02/02/2017		1		708	53.334698, -1.970963	1					1		0
01/02/2017		1		709	53.365785, -2.0781950	1					1		0
14/12/2016		1		710	53.359029, -1.8294533	1				1			0
20/02/2017		1		711	53.206705, -1.700159	1					1		0
22/03/2017		1		713	53.155011, -1.8294840	1					1		0
28/02/2017		1		715	53.23017, -1.49332	1					1		0
07/03/2017		1		716	53.279089, -1.7143969	1					1		0
24/01/2017		1		717	53.334939, -1.9645508	1					1		0
28/02/2017		1		718	53.310200, -2.036091	1					1		0
30/01/2017		1		719	53.121702, -1.7299045	1				1			0
07/03/2017		1		720	53.337702, -1.9795664	1					1		0
12/12/2016			1	721	52.006200, -1.573750		1				1		0
30/03/2017		1		722	53.315060, -2.0166815	1					1		0
27/02/2017		1		724	53.23806, -1.54733	1				1			0
22/03/2017		1		725	53.334387, -1.9531536	1					1		0
15/03/2017		1		729	53.222519, -1.718292	1					1		0
06/02/2017	1			732	53.317288, -1.674262	1					1		0
03/03/2017		1		733	53.097591, -1.5340146	1					1		0
22/03/2017		1		734	53.059331, -1.3544317	1				1			0
14/02/2017	1			736	53.2842150, -1.8890920	1					1		0
10/02/2017	1			737	53.3656312, -1.8067471	1					1		0
07/02/2017			1	740	53.115327, -0.756612	1					1		0
19/01/2017			1	742	52.782646, -1.046301	1					1		0
20/02/2017			1	744	53.033220, -2.483232		1			1			0
07/02/2017			1	746	52.848372, -0.776498	1					1		0
30/01/2017			1	747	53.055830, -0.758318	1				1			0
02/02/2017			1	748	53.038324, -0.732110	1					1		0
01/02/2017			1	749	53.077617, -0.828545	1					1		0
24/01/2017			1	750	52.863889, -0.735833	1					1		0
26/01/2017			1	752	53.052066, -0.840683	1					1		0
26/01/2017			1	753	53.067939, -0.785232	1				1			0
22/02/2017	1			754	53.134250, -1.658472	1				1			0
16/02/2017	1			755	53.230460, -1.485135	1				1			0
16/02/2017	1			756	53.309087, -1.885288	1			1	1			0
16/02/2017	1			759	53.052660, -1.652245	1				1			0
08/02/2017			1	768	53.166854, -0.936212	1				1			0
08/02/2017			1	769	53.071679, -0.768427	1					1		1	0129
08/02/2017			1	770	52.939224, -0.838071	1					1		0
07/02/2017			1	771	53.078709, -0.827250		1			1			0
07/02/2017			1	772	52.997578, -0.924838	1				1			0
15/02/2017			1	774	53.046374, -0.777196	1					1		0
10/03/2017		1		777	53.050537, -1.0667790		1				1		0
25/01/2017		1		779	53.057100, -1.2301812	1					1		0
09/03/2017		1		780	53.058770, -1.258233		1			1			0
06/03/2017		1		782	53.391540, -0.985867	1					1		1	1512
09/03/2017		1		786	52.941802, -0.858528		1			1			0
26/01/2017		1		803	52.642795, -0.87192360	1					1		0
16/02/2017		1		804	52.589846, -0.93441133	1				1			0
07/03/2017		1		805	52.742427, -1.1852690	1					1		0
06/02/2017		1		806	52.696128, -1.166568	1					1		0
15/02/2017		1		807	52.673753, -1.228995	1				1			0
24/02/2017		1		808	52.619382, -0.69566399		1				1		1	0129
02/02/2017		1		810	52.646315, -0.98378109	1					1		1	0129
28/02/2017		1		811	52.707088, -1.295759	1					1		0
08/02/2017		1		812	52.518104, -1.056018	1					1		0
01/02/2017		1		813	52.591175, -0.873803	1				1			0
28/02/2017		1		817	52.627964, -0.864572	1					1		0
06/02/2017		1		818	52.700812, -1.227936	1				1			0
08/02/2017		1		820	52.463010, -0.888703	1				1			0
10/02/2017		1		821	52.653852, -0.76545088	1				1			0
10/02/2017		1		822	52.659606, -0.584823	1					1		1	1016
03/02/2017		1		823	52.662662, -0.685101		1				1		1	1403
30/01/2017		1		825	52.700099, -1.0142905	1					1		0
20/02/2017	1			828a	51.982342, -1.5690172	1				1			0
20/02/2017	1			830	51.982343, -1.5690172	1				1			0
28/02/2017		1		831	52.750941, -1.377070	1					1		0
16/02/2017		1		832	52.701938, -1.208309		1				1		0
15/03/2017		1		833	52.695303, -1.438230	1					1		0
07/02/2017		1		837	52.792877, -1.432188	1					1		0
21/02/2017		1		839	52.522119, -1.061864		1				1		0
15/03/2017		1		840	52.734781, -1.4236762	1				1			0
10/02/2017		1		841	52.647917, -0.81544580		1			1			0
07/02/2017		1		842	52.648165, -0.816550	1					1		0
20/02/2017		1		843	52.643707, -0.845306		1			1			0
01/02/2017	1			854	53.3287740, -2.4061600	1						1	0
02/02/2017	1			855	53.2877660,-2.2632940	1					1		0
15/02/2017		1		856	52.799860, -0.894151		1				1		0
14/02/2017	1			861	52.812023, -1.473554		1				1		0
03/03/2017		1		863	52.779788, -1.4247425	1				1			0
23/01/2017	1			865	53.092000, -2.770500	1				1			0
16/01/2017			1	866	53.246682, -1.611315		1			1			0
24/01/2017			1	867	52.815325,-1.154021	1					1		1	0272
10/03/2017	1			873	53.186196, -2.255436	1						1	0
14/02/2017	1			876	53.160197, -2.625978		1				1		0
06/02/2017			1	877	53.009905, -2.446311		1			1			0
10/02/2017	1			878	53.054280, -2.312905	1					1		0
08/02/2017			1	880	52.953965, -2.540675	1					1		0
06/03/2017	1			881	53.159075, -2.515654	1					1		0
16/02/2017	1			882	53.137831, -2.511227	1					1		0
08/02/2017			1	883	53.008012, -2.526484	1					1		0
22/11/2017	1			885	52.560928, -0.421259	1				1			0
22/02/2017			1	890	52.859873, -1.227499	1					1		0
10/03/2017	1			895	52.959399, -2.403688		1			1			0
17/07/2017	1			896	52.289556, -1.1802793	1				1			0
04/04/2017		1		900	52.558933, -0.690515	1				1			0
20/03/2017	1			902	52.376174, -0.52537799	1				1			0
27/03/2017	1			903	52.082319, -1.0368131	1					1		0
15/03/2017	1			912	52.320626, -0.84238238	1				1			0
14/03/2017	1			913	52.368014, -0.88195190		1				1		0
14/03/2017	1			914	52.326747, -0.999956	1				1			0
20/03/2017	1			918	52.296527, -1.054313	1					1		0
04/08/2017	1			919	52.296431, -1.066022	1					1		0
24/02/2017		1		921	52.558, -0.6872	1					1		0
15/03/2017	1			922	52.540375, -1.249570	1					1		0
10/05/2017	1			929	53.032180, -2.353662	1				1			0
21/02/2017		1		930	52.545691, -1.000595	1				1			0
07/03/2017		1		931	52.466438, -1.066164		1			1			0
03/03/2017		1		932	52.4698, -1.0671	1					1		1	untypable
22/03/2017		1		933	52.580085, -1.0543518		1				1		1	1512
28/02/2017		1		940	52.586172, -1.060069	1					1		0
21/02/2017		1		942	52.595154, -1.0225079	1					1		0
14/03/2017	1			944	52.377020, -0.86890870	1				1			0
02/02/2017	1			947	53.058958, -1.357919	1					1		0
10/02/2017		1		954	53.016566, -1.4465977	1					1		0
15/02/2017		1		955	52.751223, -1.674935	1					1		0
16/02/2017		1		956	52.735470, -1.560706	1				1			0
20/02/2017		1		957	52.791477, -1.512304	1					1		0
20/02/2017		1		959	53.249287, -1.882724			1				1	0
30/03/2017		1		960	53.253037, -1.8023711	1					1		0
06/02/2017		1		961	53.205991, -1.779086	1					1		0
22/02/2017		1		962	53.311320, -1.7494673	1				1			0
27/02/2017		1		967	53.257298, -1.787188	1					1		0
07/04/2017	1			970	52.278873, -1.698955			1				1	0
16/02/2017	1			972	52.296123, -1.395612			1				1	0
09/03/2017	1			977	52.373225, -1.3815640		1			1			0
03/02/2017			1	982	53.372178,-2.088475		1			1			0
08/02/2017		1		992	52.523345, -0.908801	1					1		1	untypable
08/02/2017		1		993	52.525692, -0.909272	1					1		0
02/02/2017		1		994	52.700176, -0.839548	1					1		0
21/02/2017		1		998	52.603582, -1.0229110	1					1		0
28/02/2017		1		999	52.543632, -0.942515	1					1		0
21/02/2017		1		1002	52.449556, -1.1171693	1					1		0
04/04/2017	1			1003	52.642166, -1.352403	1				1			0
15/03/2017	1			1004	52.611665, -1.332308	1					1		0
15/02/2017			1	1005	52.791335, -0.914159	1					1		0
15/02/2017			1	1006	52.791335, -0.914159	1				1			0
24/02/2017	1			1008	52.664807, -1.373851	1					1		0
08/02/2017	1			1012	52.3339, -1.4671	1					1		0
02/03/2017	1			1017	52.3072, -1.6610	1				1			0
08/02/2017		1		1019	52.125166,-1.452400	1				1			0
08/02/2017		1		1020	52.546846, -0.947454	1					1		0
10/05/2017	1			1021	53.077863, -2.341181		1			1			0
14/02/2017		1		1023	52.241811,-1.720877	1				1			0
14/02/2017		1		1024	52.237385,-1.605664	1				1			0
14/02/2017		1		1025	52.147472,-1.684279	1				1			0
21/02/2017		1		1026	52.159846, -1.781456		1				1		0
27/02/2017	1			1027	52.249486, -1.611436	1					1		0
09/03/2017		1		1029	52.739726, -1.2673769		1				1		0
10/02/2017			1	1030	53.059359, -1.6582710	1				1			0
10/02/2017		1		1031	52.142869, -1.653368		1			1			0
10/02/2017			1	1032	52.724759,-0.837732	1					1		0
10/02/2017			1	1038	52.866784, -1.127466	1				1			0
10/02/2017			1	1041	53.077387, -0.828697	1					1		0
10/02/2017			1	1042	53.037672, -0.732480	1				1			0
06/04/2017		1		1043	52.602700, -1.106399		1				1		0
24/02/2017	1			1044	52.233990, -1.604751		1			1			1	0263
21/02/2017		1		1045	52.504248, -0.94020949	1			1		1		0
16/02/2017		1		1046	52.216424,-1.674350			1				1	0
16/02/2017		1		1047	52.220867,-1.603441	1				1			0
16/02/2017		1		1048	52.736768, -1.551162		1				1		0
22/02/2017		1		1049	52.754693, -1.5458292	1				1			0
11/04/2017	1			1052	53.258096, -2.357325	1				1			0
16/05/2017	1			1057	53.210947, -2.368977		1			1			0
03/04/2017	1			1064	53.1541, -2.3345	1				1			0
27/03/2017	1			1067	53.105483, -2.386394		1				1		0
26/04/2017	1			1069	53.254249, -2.406956		1				1		0
12/06/2017			1	1070	53.279307, -2.305090	1					1		0
12/06/2017	1			1071	53.241819, -2.398754	1					1		0
08/03/2017	1			1072	53.345778, -2.367528	1				1			0
20/03/2017	1			1073	53.173687, -2.404937	1				1			0
24/04/2017	1			1074	53.304610, -2.500433		1			1			0
20/02/2017	1			1075	53.170267, -2.383588		1			1			0
10/03/2017	1			1076	53.295649, -2.615785	1					1		0
28/02/2017	1			1080	53.195669,-2.341736	1					1		0
27/02/2017	1			1081	53.217317, -2.395152	1					1		0
28/02/2017	1			1082	53.230948, -2.393537		1			1			0
28/02/2017		1		1086	52.814266, -1.464655	1					1		0
16/03/2017		1		1097	52.800322, -1.5027859		1			1			0
06/03/2017		1		1098	52.765116, -1.6022450	1					1		0
22/03/2017			1	1099	52.037755, -1.0858811	1				1			0
14/02/2017			1	1100	52.802018, -1.573842	1				1			0
14/02/2017			1	1101	53.063621, -0.721672		1				1		0
14/02/2017			1	1102	52.989275, -0.861976			1				1	0
09/05/2017	1			1103	51.996600, -1.1507615	1					1		0
15/02/2017			1	1104	53.254616, -1.093811	1					1		0
04/04/2017		1		1108	52.504204, -0.940076	1				1			0
16/03/2017		1		1113	52.8542, -1.4608	1			1	1			0
14/06/2017	1			1116	52.151029, -1.0330153	1					1		0
05/04/2017	1			1117	53.059148, -1.355365	1				1			1	1016
09/03/2017		1		1118	53.010559, -2.712679		1				1		0
06/04/2017		1		1119	52.556785, -1.051876		1			1			0
27/02/2017		1		1120	52.855496, -1.586717	1					1		0
17/02/2017			1	1121	52.784983, -1.061221	1				1			0
15/03/2017		1		1124	52.648759, -0.79471405	1				1			0
15/03/2017		1		1127	52.488011, -0.93420802	1				1			0
04/04/2017		1		1130	52.525067, -0.89285059	1				1			0
15/03/2017		1		1132	52.664746, -0.74805016		1			1			0
23/03/2017		1		1134	52.634312, -0.83518542	1					1		1	untypable
20/02/2017			1	1138	53.012043,-2.467202	1					1		0
02/03/2017		1		1140	52.215386, -1.600697	1				1			0
27/03/2017	1			1146	52.142306, -1.407740		1				1		0
15/03/2017	1			1150	52.138367, -1.412082		1			1			0
27/03/2017	1			1151	52.219462, -1.516294	1					1		0
24/03/2017	1			1153	52.240218, -1.705946	1				1			0
08/09/2017			1	1154	52.133262, -1.114287	1					1		0
15/03/2017		1		1162	52.711330, -1.2308470			1				1	0
09/03/2017		1		1170	53.016390, -1.233455	1					1		0
27/03/2017		1		1177	52.672886, -0.82570025	1				1			1	1856
28/02/2017		1		1178	52.648981, -0.821914	1					1		0
09/03/2017			1	1182	52.995763, -1.7496566		1			1			0
22/03/2017	1			1185	52.854977, -1.171297	1					1		0
22/03/2017		1		1192	52.913700, -1.6234151		1			1			0
15/03/2017		1		1195	52.778234, -1.5922820		1			1			0
20/02/2017	1			1196	53.127458, -2.678136			1					0
25/04/2017			1	1213	52.028024, -1.306683	1					1		0
10/05/2017	1			1219	53.060032, -2.356458	1				1			0
28/02/2017			1	1221	52.781411, -1.047193	1					1		0
28/02/2017			1	1222	52.3470990, -1.400440	1					1		1	0861
28/02/2017			1	1223	52.3101439, -1.4342633	1				1			0
04/04/2017		1		1224	52.750422, -1.1674194	1				1			0
01/03/2017			1	1225	53.069292, -0.825700	1				1			0
28/02/2017			1	1228	53.111367, -0.775599		1				1		0
01/02/2017			1	1230	52.802407, -0.925111		1			1			0
28/03/2017		1		1234	52.889276, -1.5986728	1					1		0
21/02/2017		1		1236	52.733075, -1.0100223	1					1		0
21/02/2017		1		1238	52.522124, -0.96085593	1					1		0
21/02/2017		1		1240	52.113169, -1.691360		1			1			0
08/03/2017		1		1243	52.339197, -1.4169857		1				1		0
28/03/2017		1		1248	53.238741, -1.7796175	1				1			0
22/03/2017		1		1251	53.337491, -1.8803141		1				1		0
28/03/2017		1		1255	53.189129, -1.8039069	1				1			0
05/04/2017		1		1260	53.281658, -1.754219	1					1		0
28/03/2017		1		1261	53.368269, -2.087288	1			1		1		1	1403
17/03/2017		1		1270	53.375847, -1.9439243		1				1		0
17/03/2017		1		1272	53.428549, -1.9471362		1				1		0
15/03/2017		1		1275	53.240078, -1.643161	1					1		0
14/03/2017		1		1276	52.360416, -1.5648557	1				1			0
15/03/2017		1		1277	52.316418, -1.6667712	1					1		0
14/03/2017		1		1278	52.273653, -1.6801098		1			1			0
22/03/2017		1		1279	52.370186, -1.6972196		1				1		0
27/03/2017		1		1280	52.279512, -1.7005675		1				1		0
27/03/2017		1		1282	52.172092, -1.8268749	1				1			0
28/03/2017	1			1283	52.257149, -1.8452491	1				1			0
08/03/2017			1	1287	53.196884, -0.955398		1			1			0
08/03/2017			1	1289	52.611755, -0.728401	1				1			1	1004
08/03/2017			1	1290	53.149751, -0.917541		1			1			0
15/03/2017		1		1291	52.932768, -1.0579321		1			1			0
08/03/2017			1	1293	52.740805, -0.861263	1				1			0
28/02/2017			1	1299	53.100515, -0.774907	1					1		0
08/03/2017			1	1303	52.730071, -0.837702	1					1		0
03/03/2017			1	1306	53.079740, -0.677146		1			1			0
03/03/2017			1	1307	53.219971, -0.883590		1				1		0
03/03/2017			1	1308	53.064812, -0.922587	1			1	1			0
09/03/2017	1			1309	52.337025, -1.307287	1					1		0
03/03/2017	1			1311	52.161312, -1.1233211	1					1		0
28/03/2017		1		1312	52.330223, -1.6139071	1					1		0
28/03/2017		1		1313	52.373541, -1.4558879	1				1			0
04/04/2017		1		1314	52.251023, -1.7568415	1				1			0
04/04/2017		1		1315	52.321626, -1.5287840	1				1			0
06/04/2017		1		1316	52.394128, -1.7412364		1			1			0
06/04/2017		1		1317	52.239507, -1.6582811	1					1		0
06/04/2017		1		1319	52.123471, -1.4035097	1					1		1	0129
09/05/2017		1		1323	52.244080, -1.0132796		1			1			0
30/03/2017		1		1329	52.350843, -1.2530807	1				1			0
31/03/2017		1		1330	52.276264, -1.5757388	1					1		0
28/03/2017		1		1333	52.246251, -1.3135377	1				1			0
26/04/2017		1		1334	52.399063, -0.99058226	1					1		0
22/05/2017	1			1336	53.10835, -2.6501647		1				1		0
03/05/2017	1			1338	52.146295, -1.1591059	1					1		0
02/07/2017	1			1356	52.091175, -1.2204802	1					1		0
06/07/2017			1	1380	52.851303, -1.243943	1				1			0
22/03/2017		1		1382	52.874291, -1.6716331	1				1			0
18/05/2017	1			1386	52.25011, -1.2367954	1					1		0
22/05/2017	1			1388	52.246288, -1.1483878	1					1		0
26/04/2017		1		1396	52.327486, -1.023146	1					1		0
07/04/2017	1			1400	53.180538, -1.1051696	1				1			0
10/04/2017	1			1401	53.191487, -1.0886483	1				1			1	0297
22/08/2017	1			1405	53.380802, -1.0799307	1					1		0
07/04/2017	1			1409	53.1472379, -2.4928772		1				1		1	0263
18/04/2017	1			1410	53.269821, -2.401737	1				1			0
10/03/2017			1	1412	53.208450, -2.367289	1					1		1	0263
10/03/2017	1			1414	53.147214, -2.493371		1				1		1	0263
23/06/2017	1			1416	53.014272, -2.340571		1				1		0
27/03/2017	1			1420	52.251667, -1.0770969	1					1		0
22/03/2017	1			1421	52.15327, -1.1434452	1				1			0
16/05/2017	1			1427	53.0547, -2.6263	1				1			0
09/06/2017			1	1430	52.261857, -0.696506	1				1			0
09/05/2017	1			1438	52.245267, -1.1445174	1					1		0
21/04/2017		1		1442	52.174841, -1.245419		1				1		0
04/05/2017		1		1444	52.1897, -1.2324		1				1		0
01/06/2017		1		1453	52.911224, -1.1553396	1				1			0
01/06/2017		1		1456	52.911224, -1.1553396	1					1		0
23/03/2017			1	1461	52.786787, -1.319460	1					1		0
10/04/2017	1			1466	52.221559, -0.98877221	1				1			0
04/04/2017	1			1467	52.196862, -1.699750	1				1			0
27/03/2017			1	1469	52.792389, -1.305195	1				1			0
30/03/2017			1	1474	52.792226,-1.267741		1			1			0
18/05/2017	1			1478	52.177343, -1.1315462		1				1		0
24/07/2017	1			1488	52.203451, -1.117174	1					1		0
16/05/2017	1			1489	52.169278, -1.2498761	1				1			0
18/05/2017	1			1490	52.178365, -1.1327260	1				1			0
19/05/2017	1			1496	52.10443, -1.2319837	1				1			0
18/05/2017	1			1499	52.158424, -1.0977557	1					1		0
03/05/2017			1	1501	52.364958, -0.585402	1				1			0
27/04/2017			1	1527	52.026111, -1.247778	1				1			0
25/08/2017			1	1557	52.602571, -0.536069	1					1		1	1403
17/05/2017			1	1560	52.843095, -0.797979	1				1			0
05/09/2017	1			1565	52.161363, -1.0535181	1				1			0
09/06/2017	1			1572	53.079747, -2.341447	1				1			0
22/05/2017	1			1585	52.089913, -1.2521276			1				1	0
01/06/2017	1			1586	52.084839, -1.2615079		1			1			0
12/06/2017	1			1622	52.210647, -1.1405209	1					1		0
08/06/2017	1			1625	52.246663, -1.1652079	1				1			0
12/06/2017	1			1626	52.202807, -1.2560785	1					1		1	untypable
24/07/2017	1			1627	52.147470, -1.055842		1			1			0
26/09/2017	1			1628	52.089452, -1.234636	1				1			0
22/06/2017	1			1631	52.236871, -1.0993436		1				1		0
27/06/2017	1			1632	52.210910, -1.099710		1				1		0
12/06/2017		1		1634	52.872248, -1.1279306	1				1			0
17/07/2017		1		1640	52.946026, -0.90757638	1					1		0
06/07/2017			1	1641	52.841380, -1.224524	1				1			0
23/06/2017			1	1642	53.068169, -0.786864	1				1			0
06/06/2017	1			1645	53.060272, -2.540760	1				1			1	0129
22/09/2017	1			1648	52.994444, -2.472222		1				1		1	1700
05/07/2017	1			1672	52.202070, -1.1090505	1				1			0
02/07/2017	1			1673	52.181242, -1.1575337	1				1			1	1891
25/07/2017	1			1674	53.274059, -2.418046		1			1			0
20/06/2017	1			1675	53.213278, -2.372500	1				1			0
25/07/2017	1			1676	53.283032, -2.363794	1				1			0
23/06/2017			1	1677	53.064135, -0.835794	1				1			0
19/07/2017	1			1701	52.134382, -0.989308	1				1			0
10/07/2017	1			1702	52.146206, -1.045345		1				1		0
17/07/2017	1			1704	52.201607, -1.1147150		1				1		0
17/07/2017	1			1705	52.143428, -1.2695941	1			1		1		0
17/07/2017	1			1706	52.224475, -1.1684278	1					1		0
10/07/2017			1	1711	52.172886, -1.202699		1				1		0
10/07/2017			1	1713	52.112501, -1.052727	1					1		0
06/07/2017	1			1754	52.0945, -1.1543	1				1			0
06/07/2017			1	1770	52.455865, -1.045951	1					1		0
05/09/2017	1			1771	52.5089, -0.8603	1					1		0
05/07/2017	1			1784	52.234679, -1.1508340	1				1			1	0263
24/06/2017	1			1785	52.206072, -1.023450	1					1		0
21/07/2017			1	1787	53.418594, -0.997684		1				1		0
11/08/2017	1			1799	52.157416, -1.0965885	1				1			0
18/09/2017	1			1835	52.211572, -1.1247619	1					1		0
16/10/2017	1			1836	52.163753, -1.1023082	1				1			0
06/10/2017	1			1840	52.210591, -0.953735	1					1		0
08/09/2017	1			1842	52.288169, -1.090999	1					1		0
09/10/2017	1			1852	52.199861, -1.0997003	1				1			0
13/10/2017	1			1854	52.166212, -1.0715551	1					1		0
17/10/2017	1			1861	52.201476, -1.159983	1				1			0
21/11/2017	1			1872	52.092801, -1.2409413	1					1		0
16/10/2017	1			1873	52.183257, -1.0771738	1					1		0
22/11/2017	1			1874	52.220318, -1.0923853	1				1			0
28/03/2017		1		1879	52.752775, -1.6421531	1				1			0
17/11/2017	1			1916	52.502872, -0.865351	1					1		0
17/11/2017			1	1917	52.7840209, -1.2013644	1			1		1		0
27/02/2017			1	5001	52.985608, -0.987287	1					1		0
27/02/2017			1	5002	52.855801, -1.137499	1					1		0
27/02/2017			1	5003	52.820086, -0.769042	1				1			0
27/02/2017			1	5004	53.060217, -0.912521	1				1			0
27/02/2017			1	5007	52.803724, -0.928345	1				1			0
27/02/2017			1	5008	53.036409, -0.733273	1				1			0
09/03/2017	1			5010	52.128340, -1.425092	1					1		0
09/03/2017	1			5011	52.117965, -1.463175	1					1		0
09/03/2017	1			5012	52.0991695, -1.50105		1			1			0
15/03/2017	1			5013	53.145626, -2.436582	1					1		0
16/03/2017			1	5014	53.115532, -0.756748	1				1			0
16/03/2017			1	5015	53.076158, -0.830222	1					1		1	0129
16/03/2017			1	5016	53.082397, -0.740344		1				1		0
27/03/2017		1		5018	52.861474, -1.1132310	1				1			0
27/03/2017		1		5019	52.861474, -1.1132310	1					1		0
30/03/2017	1			5021	53.068787, -1.6524071	1				1			0
03/04/2017	1			5022	53.027810, -1.7060271	1				1			0
03/04/2017	1			5023	53.217955, -2.407473	1					1		1	untypable
05/04/2017			1	5024	53.029209, -0.801593	1				1			0
05/04/2017	1			5025	53.109644, -1.733665	1				1			0
13/04/2017	1			5026	52.079915, -1.1698830	1					1		0
04/08/2017			1	5029	52.236624, -1.1154509	1				1			0
21/08/2017	1			5030	53.215635, -2.344605	1				1			0
29/08/2017	1			5031	53.3332578, -2.2921387	1					1		1	0129
29/08/2017	1			5032	52.996667, -2.476028	1					1		0
29/08/2017	1			5033	53.270197, -2.380873	1				1			0
02/03/2017	1			1006a	52.010045, -1.278238	1					1		0
28/02/2017			1	1223a	52.310144,-1.434263	1					1		0
27/09/2017	1			1840A	52.203726, -1.0023956	1				1			0
27/09/2017	1			1840B	52.203201, -1.01995514	1				1			0
20/03/2017		1		828	52.715285, -1.1606085	1				1			0
12/06/2017	1			986	52.051954, -1.280222	1				1			0
TOTAL	244	218	145	607	607	469	128	10	17	278	317	11	51	51
